# Supplementary material for: Experimental manifestation of redox-conductivity in metal-organic frameworks and its implication for semiconductor/insulator switching
Source: Nat Commun. 2023 Jul 20;14:4388. doi: 10.1038/s41467-023-40110-6 (PMC10359279; doi:10.1038/s41467-023-40110-6)
Supplement: Supplementary file 3 — Source Data [file 41467_2023_40110_MOESM3_ESM.xlsx]

## Sheet: Zn(pyrazol-NDI)
Applied potential (vs. Ag/AgNO3)	Redox conductivity-Zn(pyrazol-NDI)-LiClO4 (S cm-1)	Applied potential (vs. Ag/AgNO3)	Redox conductivity-Zn(pyrazol-NDI)-KPF6 (S cm-1)	Applied potential (vs. Ag/AgNO3)	Redox conductivity-Zn(pyrazol-NDI)-TBAPF6 (S cm-1)
-0.2	4.64533e-10	-0.4	2.58786e-09	-0.2	4.56642e-10
-0.25	4.68757e-10	-0.45	4.7335e-09	-0.25	4.47127e-10
-0.3	5.12138e-10	-0.5	1.3286e-08	-0.3	4.55415e-10
-0.35	6.46371e-10	-0.55	5.21132e-08	-0.35	5.02109e-10
-0.4	1.02152e-09	-0.6	2.29827e-07	-0.4	6.69299e-10
-0.45	2.38476e-09	-0.65	1.7163e-07	-0.45	1.22097e-09
-0.5	8.20614e-09	-0.7	4.47027e-06	-0.5	3.41029e-09
-0.55	3.19244e-08	-0.75	6.88279e-06	-0.55	1.65445e-08
-0.6	1.2396e-07	-0.8	7.13878e-06	-0.6	7.259e-08
-0.65	4.41151e-07	-0.85	4.27332e-06	-0.65	3.02773e-07
-0.7	7.59648e-07	-0.9	8.08604e-07	-0.7	9.53289e-07
-0.75	1.04232e-06	-0.95	2.22124e-07	-0.75	2.10544e-06
-0.8	1.22125e-06	-1	2.40442e-07	-0.8	3.43147e-06
-0.85	1.20314e-06	-1.05	1.76448e-07	-0.85	3.89075e-06
-0.9	1.022e-06	-1.1	4.08097e-06	-0.9	3.09062e-06
-0.95	7.27855e-07	-1.15	5.90284e-06	-0.95	1.70509e-06
-1	4.14628e-07	-1.2	3.10636e-06	-1	6.12632e-07
-1.05	2.30521e-07	-1.25	9.93049e-07	-1.05	1.63004e-07
-1.1	2.16727e-07	-1.3	3.17854e-07	-1.1	5.05433e-08
-1.15	2.3571e-07	-1.35	9.48407e-08	-1.15	2.87902e-08
-1.2	2.67953e-07	-1.4	2.80481e-08	-1.2	3.8348e-08
-1.25	1.2574e-07	-1.45	8.20749e-09	-1.25	6.85072e-08
-1.3	3.76946e-08	-1.5	3.2603e-09	-1.3	1.18282e-07
-1.35	4.25297e-09	-1.55	1.97484e-09	-1.35	1.76224e-07
-1.4	1.8558e-09	-1.6	1.5865e-09	-1.4	1.8498e-07
-1.45	1.44167e-09	-1.65	1.42497e-09	-1.45	1.03204e-07
-1.5	1.38102e-09	-1.7	1.35274e-09	-1.5	3.83877e-08
-1.55	1.42009e-09	--	--	-1.55	1.48719e-08
-1.6	1.52816e-09	--	--	-1.6	6.99643e-09
-1.65	1.62861e-09	--	--	-1.65	4.3611e-09
-1.7	1.85048e-09	--	--	-1.7	3.52075e-09

## Sheet: Zr(dcphOH-NDI)
Applied potential (vs. Ag/AgNO3)	Redox conductivity-Zr(dcphOH-NDI)-KPF6 (S cm-1)
-0.4	6.09756e-10
-0.45	5.91716e-10
-0.5	6.45161e-10
-0.55	9.17431e-10
-0.6	2.00401e-09
-0.65	5.05051e-09
-0.7	1.3624e-08
-0.75	3.46021e-08
-0.8	8.19672e-08
-0.85	1.84502e-07
-0.87	2.46305e-07
-0.89	3.18471e-07
-0.91	3.90625e-07
-0.93	4.46429e-07
-0.95	4.7619e-07
-0.97	4.71698e-07
-0.99	4.36681e-07
-1.01	3.87597e-07
-1.02	3.55872e-07
-1.03	3.23625e-07
-1.05	2.71739e-07
-1.07	2.23714e-07
-1.09	1.84502e-07
-1.11	1.5361e-07
-1.13	1.31579e-07
-1.15	1.19048e-07
-1.17	1.15875e-07
-1.19	1.23305e-07
-1.21	1.40647e-07
-1.23	1.68067e-07
-1.25	2.03666e-07
-1.27	2.45098e-07
-1.29	2.82486e-07
-1.31	3.06748e-07
-1.33	3.06748e-07
-1.34	2.94118e-07
-1.36	2.55754e-07
-1.38	2.04082e-07
-1.4	1.44928e-07
-1.42	9.25926e-08
-1.44	5.43478e-08
-1.46	2.98507e-08
-1.48	1.63934e-08
-1.5	9.00901e-09
-1.55	2.78552e-09
-1.6	1.47493e-09

## Sheet: UU-100(Co)
Applied potential (vs. Ag/AgNO3)	Redox conductivity-UU-100(Co)-KPF6 (S cm-1)
-0.9	1.16822e-09
-0.95	1.64745e-09
-1	2.55754e-09
-1.05	7.14286e-09
-1.1	2.57732e-08
-1.12	3.84615e-08
-1.14	5.37634e-08
-1.16	6.75676e-08
-1.18	7.63359e-08
-1.188	7.75194e-08
-1.19	7.63359e-08
-1.2	7.5188e-08
-1.22	6.66667e-08
-1.24	5.10204e-08
-1.26	3.40136e-08
-1.28	2.02429e-08
-1.3	1.12994e-08
-1.35	3.7594e-09
-1.4	2.42718e-09
-1.45	2.1692e-09
-1.5	2.23714e-09
